# Supplementary material for: The Well-Being of Doctoral Students in Education: An Ecological Systems Perspective
Source: Behav Sci (Basel). 2024 Oct 10;14(10):929. doi: 10.3390/bs14100929 (PMC11505550; doi:10.3390/bs14100929)
Supplement: Supplementary file 1 [file behavsci-14-00929-s001.zip]

Archive with 1 entries (1 files):
- behavsci-3195657-supplementary.pdf
